# Supplementary material for: Changes in Essential Oil Composition, Polyphenolic Compounds and Antioxidant Capacity of Ajowan (Trachyspermum ammi L.) Populations in Response to Water Deficit
Source: Foods. 2022 Oct 5;11(19):3084. doi: 10.3390/foods11193084 (PMC9562171; doi:10.3390/foods11193084)
Supplement: Supplementary file 1 [file foods-11-03084-s001.zip]

Archive with 1 entries (1 files):
- foods-1923978-supplementary.pdf
